# Supplementary material for: An heregulin-EGFR-HER3 autocrine signaling axis can mediate acquired lapatinib resistance in HER2+ breast cancer models
Source: Breast Cancer Res. 2013 Sep 18;15(5):R85. doi: 10.1186/bcr3480 (PMC3978995; doi:10.1186/bcr3480)
Supplement: Additional file 1 — List of antibodies used in the RPMA analysis. [file bcr3480-S1.zip]

Archive with 6 entries (6 files):
- BCR Additional file 1 Oct 2013.jpg
- BCR Additional file 1b Oct 2013.jpg
- BCR Additional file 1c Oct 2013.jpg
- BCR Additional file 1d Oct 2013.jpg
- BCR Additional file 1e Oct 2013.jpg
- BCR Additional file 1f Oct 2013.jpg
